# Supplementary material for: Spatiotemporal Correlation Spectroscopy Reveals a Protective Effect of Peptide-Based GLP-1 Receptor Agonism against Lipotoxicity on Insulin Granule Dynamics in Primary Human β-Cells
Source: Pharmaceutics. 2021 Sep 3;13(9):1403. doi: 10.3390/pharmaceutics13091403 (PMC8464798; doi:10.3390/pharmaceutics13091403)
Supplement: Supplementary file 1 [file pharmaceutics-13-01403-s001.zip]

Archive with 1 entries (1 files):
- pharmaceutics-1322575-supplementary.pdf
